# Supplementary material for: Herpesvirus Diversity in Stranded Mysticetes of Brazil, Southwestern Atlantic
Source: Viruses. 2026 May 27;18(6):612. doi: 10.3390/v18060612 (PMC13307567; doi:10.3390/v18060612)
Supplement: Supplementary file 1 [file viruses-18-00612-s001.zip]

Archive with 1 entries (1 files):
- viruses-4271845-supplementary.pdf
